# Supplementary material for: Genome-wide scan for signatures of selection in Hanwoo and Angus cattle using whole-genome sequence data
Source: PLoS One. 2025 May 27;20(5):e0324034. doi: 10.1371/journal.pone.0324034 (PMC12111605; doi:10.1371/journal.pone.0324034)
Supplement: S1 Table — (XLSX) [file pone.0324034.s002.xlsx]

## Sheet: iHS_Hanwoo
No	CHR	Start	End	No.SNP	No.gene	Gene
1	1	4792337	5792411	2	5	KRTAP13-1, KRTAP15-1, KRTAP27-1, KRTAP24-1, CLDN8
2	1	6753755	7753975	3	7	BACH1, MAP3K7CL, CCT8, USP16, RWDD2B, LTN1, N6AMT1
3	1	10128919	11752195	16	5	APP, GABPA, ATP5PF, JAM2, MRPL39
4	1	12908617	13913534	6		-
5	1	14011305	15072770	17		-
6	1	20242976	21243099	2	1	USP25
7	1	32599564	33599851	3
8	1	36547581	37547923	3	1	EPHA3
9	1	61121864	62121885	2
10	1	74455569	75456178	2	2	MB21D2, FGF12
11	1	78991971	79991971	1	4	BCL5, RTP2, SST, RTP4
12	1	83126378	84126445	2	11	ABCC5, PARL, MAP6D1, YEATS2, KLHL24, KLHL6, MCF2L2, B3GNT5, LAMP3, MCCC1, DCUN1D1
13	1	100115987	101158374	22	1	ZBBX
14	1	102944313	103950640	31
15	1	122685496	129911160	4	14	DIPK2A, SLC9A9, CHST2, U2SURP, PAQR9, PCOLCE2, PLS1, TRPC1, ATR, XRN1, TEDP2, GRK7, ATP1B3, RNF7, RASA2, PXYLP1, ZBTB38, SPSB4, SLC25A36, CLSTN2, TRIM42, RBP1, RBP2, COPB2
16	1	137965217	138966683	7	6	CPNE4, MRPL3, NUDT16U6, NEK11, ASTE1, ATP2C1
17	1	141868821	142868821	1	13	RIPK4, PRDM15, C2CD2, ZBTB21, UMODL1, ABCG1, TFF3, TFF2, TFF1, TMPRSS3, UBASH3A, RSPH1, SLC37A1
18	2	8072943	9211695	32	2	TFPI, CALCRL
19	2	10117993	11130884	129	1	FSIP2
20	2	11883835	12885816	4
21	2	17642278	18642613	2	7	SESTD1, CCDC141, PLEKHA3, PJVK, PRKRA, OSBPL6, KFBP7
22	2	32757252	33760110	22
23	2	35818065	36818508	3	7	RBMS1, ITGB6, PLA2R1, LY75, CD302, MARCHF7, BAZ2B
24	2	37885379	38889198	33	5	PKP4, CCDC148, UPP2, ACVR1, ACVR1C
25	2	44484654	45485595	4	5	NEB, RIF1, TNFAIP6, NMI, RBM43
26	2	56159894	57160720	15	1	LRP1B
27	2	65121154	66124712	42	3	GPR39, SLC35F5, ACTR3
28	2	74203601	75203601	1
29	2	76713884	77714248	4	1	CNTNAP5
30	2	80452990	81455222	8	2	CAVIN2, TMEFF2
31	2	82174458	83359518	88
32	2	84515683	86049497	49	9	DNAH7, STK17B, HECW2, CCDC150, GTF3C3, PGAP1, ANKRD44, SF3B1, COQ10B
33	2	86601216	87615561	17	1	PLCL1
34	2	89520571	90521779	2	15	PPIL3, NIF3L1, ORC2, FAM126B, NDUFB3, CFLAR, CASP8, FLACC1, TRAK2, STRADB, C2CD6, TMEM237, MPP4, ALS2, CDK15
35	2	105007740	106008037	16	1	TNS1
36	2	115924451	116924655	6	3	CCL20, DAW1, SPHKAP
37	2	132208191	133208293	4	13	VWA5B1, UBXN10, PLA2G2C, PLA2G2F, PLA2G2D4, PLA2G2D1, PLA2G5, PLA2G2A, PLA2G2E, OTUD3, RNF186, TMCO4, HTR6
38	3	10351638	12348958	75	30	OR10J3, FCER1A, OR10J2, MPTX, ACKR1, CADM3, OR10AA1, OR10AA1C, OR6N2, OR6N1, OR6K5, OR6K5, OR6K2, SPTA1, PR10Z1, PR10X1, PR10X1D, OR10X1C, OR6P1, OR6Y1, OR10R3, OR10K1, OR10K2, OR10R2, OR10K1B, CD1E, CD1B5, CD1B, CD1A, CD1D
39	3	16431330	18441889	30	32	NUP210L, RPS27, RAB13, JTB, CREB3L4, SLC39A1, CRTC2, DENND4B, DATAD28B, SLC28A3, INTS3, NPR1, ILF2, CHTO, SNAPIN, S100A1, S100A13, S100A15, S100A14, S100A3, S100A4, S100A5, S100A7, S100A12, S100A9, S100A8, PGLYRP4, PGLRP3, LELP1, SPRR4, SMCP, LCE1B
40	3	20446422	21446422	1	18	PLEKHO1, VPS45, OTUD7B, MTMR11, SF3B4, SV2A, H2Ac21, BOLA1, H2AV20, H3C13, H4C14, FCGR1A, MGC134040, HJV, TXNIP, ANKRD34, POLR3GL, RBM8A
41	3	22215440	23215440	1	7	OR13L12, CHD1L, FMO5, PRKAB2, PDE4DIP, SEC22B, NOTCH2
42	3	34485079	35641030	21	8	GPSM2, STXBP3, FNDC7, PRPF38B, HENMT1, FAM102B, SLC25A24, VAV3
43	3	54127495	55170527	4	6	GBP2, GBP4, FBP6, KTAY3, GTF2B, PKN2
44	3	60338817	61338991	4
45	3	73225398	74225452	2	3	NEGR1, ZRANB2, PTGER3
46	3	84718677	85718805	2
47	3	90796043	92154941	59	14	USP24, BSND, TMEM61, DHCR24, LEXN, TTC22, PARS2, TTC4, MROH7, ACOT11, SSBP3, MRPL37, CYB5RL, CDCP2
48	3	96421752	97423722	19
49	3	98718354	99718354	1	18	FOXE3, FOXD2, CMPK1, STIL, TAL1, PDZK1IP1, CYP4X1, CYP4A11, CYP4A22, CYP4B1, EFCAB14, TEX38, ATPAF1, MOB3C, MKNK1, KNCN, TMEM275, DMBX1
50	3	102386343	103411342	2	19	PTPRF, HYI, SZT2, ELOVL1, MPL, CDC20, TIE1, C3H1orf210, TMEM125, CFAP7, EBNA1BP2, FAM183A, OR13P2, OR13P11, OR13P4, OR10AL7, OR13P8, OR13P16B, SLC2A1
51	3	112833339	113835163	8	9	ATG15L1, SAG, DGKD, USP40, UGT1A6, MROH2A, HJURP, TRPM8, SPP2
52	3	118502172	119784726	89	22	NDUFA10, OR6B2, OR6B3, OR9S41, OR9S30, OR9S32, OR9S42, OR9S35P, OR9S43B, OR9S439, OR9S23D, OR9S44P, CSF2RA, IL3RA, P2RY8, AKAP17A, OR9S40, OR0S35, OTOS, OR9S36, OR9S15, COPS9
53	4	1084618	2084642	3
54	4	2641224	3919061	18
55	4	14270618	15270618	1	5	DLX6, DLX5, SDHAF3, TAC1, ASNS
56	4	15919005	17687807	12	3	UMAD1, GLCCI1, ICA1
57	4	26083678	27089577	2	2	SNX13, PRPS1L1
58	4	52837452	53837452	1	2	MDFIC, FOXP2
59	4	83515951	85108012	33	1	KCND2
60	4	96476539	106090567	8	52	CHCHD3, EXOC4, LRGUK, SLC35B4, AKR1B1, CALD1, AKR1B10, STRA8, AGBL3, TMEM140, CYREN, WDR91, SLC13A4, FAM180A, MTPN, CHRM2, PTN, DGKI, CREB32L2, AKR1D1, TRIM24, SVOPL, ATP6V0A4, TMEM213, ZC3HAV1, UBN2, TTC26, FMC1, LRG2, CLEC2L, TBXAS1, PAARP12, KDM7A, PAB19, MKRN1, DENND2A, ADCK2, NDUFB2, BRAF, MRPS33, AGK, SSBP1, MGAM, WEE2, OR9A7, TAS2R3, TAS2R4, PRSS37, OR9A17, OR9A18, CLEC5A, TAS2R38
61	4	112432960	113664642	4	23	ZMF777, ZNF746, KRBA1, ZNF467, SSPO, ZNF862, ATP^V0E2, LRRC61, REPIN1, ZNF775, GIMAP8, GIMAP7, GIMAP4, GIAMP5, TMEM176B, TMEM176A, AOC1, KCNH2, NOS3, ATG9B, ABCBB, ASIC3, CDK5
62	5	14886667	16068775	43	5	LRRIQ1, ALX1, RASSF9, NTS, MGAT4C
63	5	16746073	18011217	21	4	C5H12orf50, C5H12orf29, CEP290, TMTC3
64	5	18369860	19370535	2	2	DUSP6, POC1B
65	5	34260477	35260477	1	2	ARID2, ANO6
66	5	37102492	38103241	7	1	PROCKLE1
67	5	52004974	53414059	63
68	5	57229187	60311179	210	65	ERBB3, RAB5BMMP19, RPS26PYM1, IKZF4, SUOX, CDK2, PMEL, DGKA, DNAJC14, ORMDL2, SARNP, METTL7B, OR6C63, CD63, RDH5, BLOC1S1, OR10P1, OR6C304, OR6C8, OR6C265, OR6C4, OR6C288, OR6C22, OR6C2F, OR6C4C, OR6C38, OR6C281, OR6C202, OR6C207, OR6C278, OR6C17, OR6C35, OR6C68, OR6C269, OR6C2, OR6C1R, OR6C280, OR6C268, OR6C76, OR6C75, OR6C1Q, OR6C7H, OR6C7G, OR6C1, OR6C5H, OR6C1N, OR6C74, OR6C266, OR6C33, OR6C7…
69	5	73816388	78102810	120	30	MB, RBFOX2, APOL3, MYH9, TXN2, FOXRED2, EIF3D, CACNG2, IFT27, NCF4, PVALB, TEX33, TST, MPST, KCTD17, RAC2, IL2RB, CYTH4, C1QTNF6, SSTR3, MFNG, CARD10, USP18, SYT10, PKP2, YARS2, DNM1L, FGD4, BICD1, RESF1
71	5	98644288	99729785	5	14	T2R12, BOTA-T2R10B, TAS2R10, TAS2R8, T2R10C, TAS2R7, YBX3, STYK1, MAGOHB, KLRA1, KLRC1, NKG2A, KLRK1, KLRD1
72	5	101600925	103812840	147	38	CLEC4A, CLEC6A, CLEC4D, CLEC4E, CD153, WC-7, WC1-12, WC1, SCD163L1, PEX5, RBP5, CLSTN3, C1RL, C1R, C1S, LPCAT3, RHB2, PTPN6, ATN1, SPSB2, EMG1, LRRC23, ENO2, CDCA3, TPI1, USP5, GNB3, P3H3, CD4, LAG3, GPR162, PTMS, MLF2, ZNF384, COPS7A, PIANP, MLF2, ING4
73	6	221704	1222225	2
74	6	4613237	5613237	1
75	6	5426006	6472588	3	6	PDE5A, FABP2, C6H4orf3, USP53, MYOZ2, SYNPO2
76	6	7119275	10097076	98	1	TRAM1L1
77	6	18194756	19194810	3	4	DKK2, GIMD1, AIMP1, TBCK
78	6	30405413	31405413	1	2	ATOH1, GRID2
79	6	38620849	39620849	1
80	6	47532608	48532608	1
81	6	52719736	53719736	1
82	6	55832338	56832338	1	1	NWD2
83	6	64224858	65228655	9	2	GABRG1, GABRA2
84	6	72210569	73210808	5	4	RESTB, NOA1A, POLR2B, IGFBP7
85	6	75226797	76227903	18
86	6	79040572	80042189	10	1	TECRL
87	6	84084090	85098470	10	3	YTHDC1, UGT2B10, MGC152010
88	6	104364059	105364725	2	9	STX18, NSG1, ZBTB49, LYAR, TMEM128, OTOP1, DRD5, SLC2A9, WDR1
89	6	107046466	108195359	11
90	6	112507583	113511116	17	6	QDPR, CLRN2, MRFAP1L1, BLOC1S4, KIAA0232, TBC1D14
91	7	253028	1254086	25	7	OR5W39, FLT4, CNOT6, GFPT2, MAPK9, RASGEF1C, RNF130
92	7	8108404	11068453	21	36	CASP14, CCDC105, SLC1A6, OR7C19, OR7A85, OR7A65, OR7A100, OR7A93, OR7A76, OR7A120, OR7A117, OR7A130, OR7A121, OR7A126, OR7A135, OR7A98, OR7A121BP, OR7A114, OR7A75, OR7A90, OR7A79, OR7A83, OR7A99, OR7A10, OR7A95, OR7A97, OR7A78, OR7A88, OR7A112, Or7A11, OR7A82, OR7A84, OR7A94, OR7A10B, OR7A10B, OR7A96
93	7	16706619	17826127	3	23	ELAVL1, FBN3, CCL25, CERS4, CD320, NDUFA7, RPS28, KANK3, ANGPTL4, rab11B, MARCHF2, HNRNPM, PRAM1, ZNF414, MYO1F, ADAMTS10, ACTL9, OR2Z1, ADGRE1, VAV1, SH2D3A, TRIP10, GPR108
94	7	22670061	23670061	1	4	FNIP1, CDC42SE2, LYRM7, HINT1
95	7	29880692	30882695	16	6	CSNK1G3, CEP120, PRDM6, PPIC, SNX24, SELENOW
96	7	39672969	41442520	6	43	CLK4, ZNF354A, PROP1, OR7A129, OR2y1, MGAT1, ZFP62, BTNL9, OR202, OR2T26, OR2T61, OR2V1, OR2V2, OR2V2D, TRIM7, TRIM41, RACK1, TRIM52, IFI47, ZNF496, NLRP3, OR2H10, OR2B11, OR2W53, OR23, OR2C3B, GCSAML, OR2G27, OR2G28, OR2G3, OR9E2, OR5AE4, OR5AE3, OR6F1, OR14P2, OR6AA1, OR6AN1, TRIM58, OR11L1, OR2W3, OR2W3D, OR2AO1, OR2T54
98	7	58218424	59218424	1	6	SRK32A, DPYSL3, JAKMIP2, SPINK1, SCGB3A2, C7Horf46
99	7	64386201	65386201	1	3	GRIA1, FAM114A2, MFAP3
100	7	68132132	69285629	9	8	TIMD4, HAVCR2, MED7, FAM71B, ITK, CYFIP2, NIPAL4, ADAM19
101	7	74113689	75113951	2
102	7	93909565	94909570	2	5	SLF1, MCTP1, FAM81B, TTC37, ARSK
103	7	98943150	100558134	12	2	FAM174Am ST8SIA4
104	7	100274633	102118999	4	3	SLCO4C1, SLCO6A1, PAM
105	7	109967623	110967788	3	2	CAMK4, STARD4
106	8	11872731	12872731	1
107	8	22508209	23531726	3	6	IFNE, IFNT3, KLHL9, IFNAG, HACD4, FOCAD
108	8	24617202	25617202	1	8	ACER2, RPS5, DENND4C, PLIN2, HAUS6, RRAGA, SAXO1, ADAMTSL1
109	8	30117110	31117210	2
110	8	32361900	33361900	1
111	8	37404843	38404843	1	3	KDM4C, GLDC, UHRF2
112	8	57409445	58409445	4	1	TLE1
113	8	66161671	67196653	34	1	LPL
114	8	81202271	82234247	10	3	AOPEP, FANCC, PRCH1
115	8	101730516	102851444	7	19	HSDL2, KIAA195B, INIP, SNX30, SLC46A2, ZFP37, SLC31A2, FKBP15, SLC31A1, PRPF4, CDC26, RNF183, ALAD, HDHD3, POLE3, WDR31, BSPRY, C8H9orf43, RGS3
116	8	112541539	113542584	8	4	ALKAL2, ACP1, SH3YL1, FAM110C
117	9	1532286	5995415	63
118	9	13469104	14469621	2
119	9	16486333	17487040	12	2	HTR1B, MEI4
120	9	19167506	63633176	37	112	SH3BGRL2, ELOVL4, TTK, BCKDHB, TENT5A, IBTKR, TPBG, PRSS35, SANP91, TRMT11, UBE3D, DOP1A, PGM3, ME1, KIAA0408, ECHDC1, RNF146, NCOA7, RNF217, CLVS2, GJA1, SMPDL3A, FABP7, PKIB, TBC1D32, SERIMC1, HSF2, MAN1A1, NEPN, RFX6, DSE, COL10A1, DCBLD1, MCM9, ASF1A, VGLL2, PLN, CEP85L, KPNA5, SLC35F1, TSPYL1, GOPC, TSPYL4, RSPH4A, SULT1A4, RWDD1, CALHM4, TRAPPC3L, CALHM5, NT5DC1, FRK, LAMA3, CDK19, GPR6, FA…
121	9	77020179	78020180	2	1	CITED2
122	9	86681275	87709250	2	11	ZC3H12D, PPIL4, GINM1, KATNA1, LATS1, PCMT1, LRP11, ULBP21, ULBP17, PPP1R14C, IYD
123	9	91678057	92678057	1	4	TIAM2, TFB1M, CLDN20, NOX3
124	9	100371644	101371644	1
125	10	3126876	4127737	7	3	KCNN2, TRIM36, PGGT1B
126	10	16136069	17136069	1	4	PAQR5, KIF23, RPLP1, TLE3
127	10	22522050	24263322	3
128	10	24975939	25999820	82
129	10	27170250	28176702	60	40	G18, OR4K36, OR4G8, OR4G9, OR4G2, OR4F1, OR4F1C, OR4F73, OR4F70, OR4F13, OR4F15, OR4F14G, OR4F14H, OR4F72, OR4F71, OR4F14I, OR4F14J, OR4F14
130	10	47577978	48580423	32	3	TLN2, C2CD4B, VPS13C
131	10	64925572	65926141	10	13	SLC30A4, C10H15orf48, SPARA5L1, GATM, SLC28A2, SHF, DUOX1, DUOAXA1, DUOXA2, DUOX2, SORD, FERMT2, DDHD1
132	10	95761042	96761093	2
133	11	9124326	10124326	1	11	GPR45, TGFBRAP1, C11H2orf49, FHL2, TACR1, POLE4, HK2, M1AP, SEMA4F, DOK1, LOXL3
134	11	23351463	24351463	1
135	11	26023015	27025181	11	8	DYNC2LI1, ABCG5, ABCGB, LRPPRC, PPM1B, SLC3A1, PREPL, CAMKMT
136	11	28318488	29318488	1	7	EPAS1, TEME247, ATP6V1E2, RHOQ, PIGF, CRIPT, SOCs5
137	11	33162529	34165877	2
138	11	34200389	35209959	126
139	11	38837754	39838257	9	1	CCDC85A
140	11	43583587	47682951	11	35	REL, PEX13, PUS10, SANBR, GCFC2, MRPL19, SEPTIN10, SH3RF3, EDAR, CCDC138, RANBP2, LIMS1, GCC2, SULT1C4, SULT1C2, SULT1C3, ST6GAL2, UXS1, ECRG4, NCK2, TTL, CHCHD5, SLC20A1, IL1A, IL1B, IL36G, IL36A, IL36B, IL1F10, IL1RN, PAX8, RPIA, EID2AK3, TEX37
141	11	51558857	57917476	15	1	CTNNA2
142	11	80664610	94186731	194	50	MSGN1, GEN1, SMC6, VSNL1, RAD51AP2, CYRIA, MYCN, DDX1, NBAS, SCGB1C1, ODF3, BET1L, RIC8A, SIRT3, PSMD13, COX8B, NLRP6, PGGHG, IFITM5, LRATD1, LPIN1, ROCK2, NTSR2, PDIA6, NOL10, HPCAL1, GRHL1, TAF1B, ATP6V1C2, RRM, ADAM17, YWHAQ, CPSF3, ASAP2, MBOAT2, ID2, KIDINS220, RSAD2, CMPK2, SOX11, GGTA, DAB2IP, MORN5, OR1J33, LHX6, OR1L13, RBM10, MRRF, PRGS1, OR1N
143	11	102742560	103742768	6	19	GTF3C4, AK8, SPACA9, TSC1, GFI1B, GTF3C5, CEL, RALGDS, GBGT1, PAEP, LCN9, GLT6D1, KCNT1, CAMSAP1, UBAC1, NACC2, TEME250, LHX3, QSOX2
144	11	105016962	106016962	1	18	RXRA, COL5A1, FCN1, OLFM1, MRPS2, PPP1R26, LCN8, LCN15, CCDC183, TMEM131, LCN10, AJM1, PHPt1, TRAF2, EDF1, LCN12, FBXW5, C8G
145	12	2248963	9514576	74	2	DIAPH3, PCDH17
146	12	33613079	37735678	3	31	ATP8A2, NUP58, MTMR6, AMER2, C1QTNF9, MIPEP, TNFRSF19, SACS, SGCG, FGF9, MICU2, ZDHHC20, SAP18, LATS2, SKA3, XPO4, IL17D, IFT88, CRYL1, GJB6, GJB2, GJA3, ZMYM2, PSPC1, ZMYM5, MPHOSPH8, CENPJ, PARP4, RNF17, ATP12A
147	12	43456315	45124011	8	1	KLHL1
148	12	46836031	47836894	8	4	MZT1, BORA, DIS3, PIBF1
149	12	69246963	70957677	17
150	12	71327921	72337091	7
151	12	74400578	75400578	1	4	MBNL2, RAP2A, IPO5, FARP1
152	13	4615528	5617896	6	1	BTBD3
153	13	10940246	11940358	2	2	CCDC3, CAMK1D
154	13	12675847	13675847	1	1	CELF2
155	13	13952061	14953982	2
156	13	17181928	18181928	1	13	PFKFB3, RBM17, IL2RA, IL15RA, FBH1, ANKRD26, YME1L1, MASTL, ACBD5, ABI1, PDSS1, APBB1OP, CCNY
157	13	27433885	28434218	4	8	OPTN, MCM10, UCMA, PHYH, SEPHS1, BEND7, PRPF18, FRMD4A
158	13	32535611	33535611	1	5	CACNB2, NSUN6, EPC1, KIF5B, ARHGAP12
159	13	35731620	37109028	3	6	BAMBI, WAC, MPP7, ODAD2, MKX, RAB18
160	13	37281707	38281822	2	6	PCSK2, BFSP1, DSTN, RRBP1, BANF2, MGME1
161	13	39936511	40936574	4	4	RALGAPA2, KIZ, XRN2, PAX1
162	13	55112273	59825956	3	35	CDH4, CDH26, FAM217B, PPP1R3D, SYCP2, PHACTR3, EDN3, ZNF831, PRELID3B, ATP5F1E, TUBB1, CTSZ, NELFCD, GNAS, NPEPL1, APCDD1L, RAB22A, C13H20orf85, PMEPA1, CRCFL, PCK1, RAE1, SPO11, RBM38, tfap2C, CSTF1, FAM209A, MC3R, RTF2, FAM210B, GCNT7, CASS4, AURKA, SIRPB2, SIRPD
163	13	71050144	78173020	6	61	PTPRT, SRSF6, SGK2, IFT52, MTBL2, TOX2, ADA, OSER1, TTPAL, FITM2, R3HDML, SERIMC3, PKIG, RIMS4, STK4, TOMM3, WFDC15B, WFDC5, TP53TG5, PI3, DBNDD2, RBPJL, SDC4, PIGT, SPIMT3, TKDP1, TKDP2, SPINLW1, WFDC8, WFDC10A, WFDC11, WFDC10B, WFDC3, DNTTIP1, UBE2C, TNNC2, SNX21, ACOT8, NEURL2, CTSA, PLTP, ZNF335, SLC35C2, ELMO2, SLC2A10, TP53RK, EYA2, OCSTAMP, SLC13A3, ZMYND, NCOA3, SULF2, PREX1, ARFGRF2, CSE…
164	14	1	724360	23	46	OR5D70P, OR10AG83, ZNF250, ZNF16, RPL8, ZNF7, ZNF34, C14H9orf33, ARHGAP39, COMMD5, GPT, PPP1R116A, C14H8orf82, LRRC14, MFSD3, LRRC24, KIFC2, TONSL, FOXF1, CYHR1, VPS28, CPSF1, SLC39A4, ADCK5, FBXL6, SCRT1, DGAT1, HSF1, TEME249, SCX, BOP1, MROH1, HGH1, GPAA1, CYC1, MAF1, WDR97, OPLAH, EXOSC4, SHARPIN, PLEC, GRINA, PARP10, EPPK1, PUF60, NRBP2
165	14	2885324	3885324	1	4	AGO2, CHRAC1, TRAAPPC9, KCNK9
166	14	4953142	5953142	1
167	14	8713704	9714118	11	3	KCNQ3, HHLA1, EFR3A
168	14	13231091	14231091	1	1	LRATD2
169	14	40969297	41969402	2	3	PKIA, ZC2HC1A, IL7
170	14	51531863	52644936	26	1	CSMD3
171	14	65221517	66221517	1	17	NCALD, GRHL2, ZNF706, YWHAZ, PABPC1, SNX31, ANKRD46, RNF19A, SPAG1, FBXO43, RGS22, MGC148714, VPS13B, OSR2, STK3, KCNS2, NIPAL2
172	14	71552434	75842865	16	13	RUNX1T1, SLC26A7, OTUD6B, PIP4P2, C14H8orf88, TEME64, NBN, DECR1, CALB1, OSGIN2, RIPK2, MMP15, CNBD1
173	15	556582	1571660	13	12	OR3C1I, OR4A2H, OR4C146, OR4C175, OR4C178, OR4C171P, OR4C180, OR4C185, IZUMO1R, GPR83, mre11, ANKRD49
174	15	10782708	12798812	19
175	15	15369909	17167859	10	8	CWC15, AMOTL1, PIWIL4, C15H11orf97, CWF19L2, GUCY1A2, ALKBH8, ELMOD1
176	15	45672983	49011142	184	61	NLRP14, OR2D3, ZNF214, ZNF215, OR2D2, OR10A4, OR10A5, OR10A5L, OR10A5, OR6B18, OR6B17, OR2AG1G, OR2D3G, OR2AG1E, OR2AG2, OR2D37, TPP1, MRPL17, DCHS1, TAF10, ILK, RRP8, TIMM10B, ARFIP2, TRIM3, HPX, APBB1, CCKB, CAVIN3, CNGA4, OR56B42, OR56B42B, OR52L2, OR56A4D, OR52Ng, OR52N4K, OR52M4, OR56B2E, OR52N4I, OR56B2MP, OR52U1D, OR52D3, OR52P1, TRIM5, TRIM34, OR52B4, OR52H2B, OR52H2, OH51M, HBE1, HBE4, H…
177	15	49117423	50561639	12	49	OR52AB10, OR52S23, OR51L2, OR51L4, OR51L16, OR2A1G, OR51V21, OR52AE12, OR52AE11, OR52A24, OR51V22, OR51V1B, OR52A24, OR52Z12, OR51AB4, OR51AG1, OR51G4, OR52Z19, OR51L15, OR51L22, OR52S20, OR52AB9, OR52S6, OR52AD1, OR52AB4, OR52S27, OR52E58, OR52J1, OR52E58, OR52E1, OR52J3D, OR51P1, OR51L1, OR51P1B, OR51L1B, OR51G2, OR51H5, OR51S1B, OR51F1B, OR51F5C, OR51F5, OR51A25, OR51E2, OR51F23D, OR51A57, OR5…
178	15	70126871	71127128	4	1	LRRC4C
179	15	78272396	79497145	5	40	OR4A47V, OR4A2B, OR4A2M, OR4C1J, OR4C1, OR4P7, OR5D79, OR5D77, OR5W2B, OR5W2C, OR5W2, OR5W2D, OR5W26, OR5W27, OR5I1, OR10AG6, OR5T1, OR10aG1, OR10AG64, OR5T1B, OR10AD75, OR5F2C, OR5F2, OR10AG63, OR5F2B, OR5BE5, OR5T21, OR8H13, OR5T1C, OR8J12, OR8K3B, OR8K64, OR8K5B, OR8K1, OR8J19, OR8J16, OR8J3F, OR5AL8, OR8K62, OR8K66
180	16	105563	1107772	15	10	OR5L1C, OR5W1, OR5W33, TEME183A, PPFIA4, MYOG, ADORA1, MTBPH, CHI3L1, BTG2
181	16	2077005	3077005	1	10	PIL3C2B, PPP1R15B, MDM4, LRRN2, NFASC, CNTN2, RBBP5, TEME81, DSTYK, TMCC2
182	16	4591711	5593225	6	13	IL19, IL20, IL24, FCMR, PIGR, FCAMR, C18H1orf116, YOD1, PFKFB2, C4BPB, C4BPA, CD55, CR2
183	16	7113514	8114158	3
184	16	15306430	16306430	1
185	16	58072051	59072051	1	1	BRINP2
186	16	61888655	64737472	4	20	XPR1, KIAA1614, STX6, MR1, CACNA1E, ZNF648, GLUL, TEDDM1, RGSL1, RNASEL, RGS16, RGS8, NPL, DHX9, SHCBP1, LLAMC1, LAMC2, NMNAT2, SMG7, NCF2
187	16	75210764	76211430	12	8	PLXNA2, CD34, CD46, F13B, CFHR5, ASPM, ZBTB41, CRB1
188	16	77111579	78111579	1	2	ATP6V1G3, PTPRC
189	17	118204	1120104	27	4	TEME192, KLHL2, MSMO1, CPE
190	17	6589105	7596415	3	5	SH3D19, RPS3A, LRBA, MAB211L2, DCLK2
191	17	15122676	17007772	13	4	INPP4B, IL15, ZNF330, RNF150
192	17	20774259	21774858	9
193	17	28281494	30765284	10	12	C17H4orf33, SCLT1, JADE1, PGRMC2, LARP1B, MFSD8, ABHD18, PLK4, HSPA4L, INTU, SLC25A31
194	17	34476122	35477081	7	8	SPATA5, NUDT6, FGF2, BBS12, CETN4, IL21, IL2, ADAD1
195	17	36328806	37328806	1
196	17	64503960	65503960	1	9	CMKLR1, WSCD2, PIWIL3, SGCM1, TEME211, KIAA1671, CRYBB2, CRYBB3, GRK3
197	18	8571111	9578749	4	3	HSD17B2, MPHOSPH6, CDH13
198	18	18008371	19008371	1	6	CNEP1R1, HEATR3, TENT4B, ADCY7, BRD7, NKD1
199	18	27358634	29789329	9	1	CDH8
200	18	38304759	39306001	3	10	ZFHX3, PMFBP1, DHX38, TXNL4B, HP, DHODH, PKD1L3, IST1, ZNF821, ZTXN1L
201	18	44518100	45532500	55	6	LSM14A, GARRE1, GPI, PDCD2L, UBA2, WTIP
202	18	46755232	47755280	3	20	OVOL3, POLR2I, TBCB, CAPNS1, COX7A1, ZNF565, ZNF567, ZNF382, ZNF529, ZNF566, ZFP13, ZNF568, ZNF793, ZNF383, ZNF527, ZNF569, ZNF570, ZNF420, ZNF345, ZFP30
203	18	50906320	51917713	23	35	CNFN, MEGF8, TEME145, PRR19, PAFAH1B3, CIC, ERF, GSK3A, DEDD2, POU2F2, ZNF574, GRIK5, ATP1A3, ARHGEF1, CD79A, RPS19, LYPD4, DMRTC2, CD177, TEX101, BSP3, BSP1, BSP5, LYPD3, PHLDB3, ETHE1, ZNF575, XRCC1, PINLYP, ZNF578, PLAUR, IRGQ, CADM4, ZNF428, SRRM5
204	18	57638426	58956993	29	7	SPACA6, HAS1, ZNF613, ZNF432, ZFN614, ZNF350, PPP2R1A
205	18	60680410	61681184	3	9	ZNF331, MGC13916, NLRP12, MGC157082, MGC138914, MYADM, PPKCG, CACNG7, CACNG8
206	18	62895834	63897731	11	23	RPS9, TSEN34, MBOAT7, LENG1, CNOT3, TMC4, TFPT, PRPF31, TARM1, NDUFA3, OSCAR, NLRP13, NLRP8, NLRP5, ZNF787, ZNF444, ZNF667, ZNF583, ZNF582, ZNF471, SMIM17, ZNF71, ZNF470
207	19	627120	1639658	14	1	CA10
208	19	2710243	4087084	33	1	KIF2B
209	19	6559185	7559185	1	2	ANKFN1, NOG
210	19	11233230	12233230	1	4	BRIP1, TBX4, TBX2, BCAS3
211	19	13723618	14723795	3	20	ACACA, TADA2A, DUSP14, SYNRG, DDX52, HNF1B, HEATR6, CCL3, WFDC18, CCL4, CCL14, CCL16, CCL5, HEATR9, TAF15, MMP28, GAS2L2, C19H17orf50, RASL10B, AP2B1
212	19	15468319	16469292	2	6	TEME132E, CCL1, CCL8, CCL11, CCL2, ASIC2
213	19	23447222	24455452	14	34	METTL16, PAFAH1B1, CLUH, CCDC92B, RAP1GAP2, OR1D3B, OR1D3, OR1A1, OR1G4, OR1A1D, OR1A1C, OR1P1, OR3A2B, OR3A1, OR3A1D, OR3A4, OE3A10, OR1R1, OR1E2, OR1E1F, OR1E38, OR1E1H, OR1E1G, OR1E2B, OR1E1I, SPATA22, ASPA, TRPV, TRPV1, SHPK, CTNS, TAX1B, ITGAE, P2RX5
214	19	32172554	33172630	2	10	COX10, HS3ST3B1, PMP22, TEKT3, CDRT4, TVP23B, TRIM16, ZNF286A, ZNF624, ZNF287
215	19	36949722	37952062	29	25	SPOP, NXPH3, NGFR, PHB, ZNF652, PHOSPHO1, ABI3, GNGT2, B4GALNT2, IGF2BP1, GIP, UBE2Z, SNF8, ATP5MC1, CALCOCO2, TTLL6, HOXB13, HOXB9, HOXB7, HOXB4, HOXB8, HOXB3, HOXB6, HOXB5
216	19	46139444	48705753	14	30	KANSL1, CSC27, MYL4, ITGB3, EFCAB3, METTL2A, TLK2, MRC2, MARCHF10, TANC2, CYB561, ACE, KCNH6, MAP3K3, TACO1, DCAF7, LIMD2, STRADAP, SMC5, FTSJ3, CCDC47, CAM1, CD79B, SMARCD2, GH1, SCN4A, ERN1, TEX2, PECAM1, MILR1
217	19	49737943	50958933	34	25	B3GNTL1, TBCD, ZNF750, FN3KRP, WDR45B, FOXK2, NARF, CTBC1, HEXD, OGFOD3, SECTM1A, CD7, CSNK1D, SLC16A3, CCDC57, FASN, DUS1L, GPS1, RFNG, DCXR, RAC3, DCXR, LRRC45, ASPSCR1, CENPX
218	20	16185031	17185031	1	3	IPO11, DIMT1, KIF2A
219	20	18333864	19333887	2	4	NDUFAF2, ERCC8, ELOVL7, DEPDC1B
220	20	27028966	28032933	53	1	ISL1
221	20	46005107	47005817	3	2	CDH9, CDH10
222	20	60262099	67706429	10	18	CTNND2, DAP, ROPN1L, ANKRD33, MARCHF6, CCT5, ATPSCKMT, TAS2R1, SEMA5A, MTRR, FASTKD3, C20H5orf49, ADCY2, TENT4A, SRD5A1, NSUN2, MED10, UBE2QL1
223	20	70510525	71510525	1	14	IRX1, NDUFS6, MRPL36, LPCAT1, SLC6A3, CLPTM1L, TERT, SLC6A18, SLC6A19, SLC12A7, NKD2, TRIP13, BRD9, TPPP
224	21	1	875990	28
225	21	2817375	4021101	64	2	ATP10A, GABRB3
226	21	8715750	9715750	1
227	21	18151076	19151814	12	1	NTRK3
228	21	19725252	20727127	5	5	ACAN, HAPLN3, MFGE8, ABHD2, RLBP1
229	21	20409672	21409672	1	16	HAPLN3, MFGE8, ABHD2, RLBP1, FANCI, POLG, RHCG, TICRR, PLIN1, KIF7, PEX11A, WDR93, MESP2, ANPEP, AP3S2, ARPIN
230	21	23388613	25277707	6	11	MEX3B, EFL1, SAXO2, ADAMTSL3, SH3GL3, BNC1, HDGFL3, TM6SF1, BTBD1, MORF4L1, CTSH
231	21	26741650	28391286	52	14	CEMIP, MESD, CFAP161, IL16, STARD5, TMC3, MCEE, MPHOSPH10, FAN1, MTMR10, TRIM1, KLF13, APBA2, FAM189A1
232	21	31477265	32485011	42	7	ETFA, ISL2, SCAPER, RCN2, PSTPIP1, TSPAN3, PEAK1
233	21	35563358	36563358	1
234	21	39921902	40921902	1	1	PRKD1
235	21	56445050	57445050	1	9	TC2N, FBLN5, TRIP11, ATXN3, CPSF2, NDUFB1, SLC24A4, RIN3, LGMN
236	21	64984538	68267392	11	23	DEGS2, SLC25A29, YY1, SLC25A47, WARS1, WDR25, BEGAIN, DLK1, PP2R5C, DYNC1H1, WDR20, MOK, ZNF839 TECPR2, ANKRD9, RCOR1, TRAF3, AMN, CDC42BPB, EXOC3L4, EIF5, CKB, COA8
237	22	1	616827	1	8	MRPS24, URGCP, UBE2D4, DBNL, PGAM2, VOPP1, LANCL2, EGFR
238	22	7740751	8740980	3	2	CLASP2, PDCD6IP
239	22	15814805	17002787	3	25	TOPAZ1, TCAIM, ZNF445, ZKSCAN7, ZNF660, ZNF197, ZNF35, ZNF502, KIAA1143, KIF15, IRAK2, VHL, BRK1, FANCD2, EMC3, PRRT3, IL17RC, IL16RE, JAGN1, RPUSD3, ARPC4, TADA3, OGG1, CAMK1, BRPF1
240	22	34824025	35824914	7	3	LRIG1, SLC25A26, MAGI1
241	22	41348244	46112624	14	22	CFAP20DC, FAM3D, FAM107A, ACOX2, PDHB, KCTD6, PXK, ABHD6, FLNB, SLMAP, DENND6A, ARF4, DNAH12, ASB14, APPL1, HESX1, IL17RD, ARHGEF3, TASOR, CCDC66, ERC2, WNT5A
242	22	52346744	53346932	3	20	KLHL18, KIF9, SETD2, NRADD, CCDC12, PTH1R, MYL3, PRSS42, TMIE, ALS2CL, LRRC2, TDGF1, RTP3, LTF, CCRL2, CCR5, CCR2, CCR3, CCR1, XCR1
243	22	57446834	58464656	7	12	FGD5, C22H3orf20, CCDC174, GRIP2, SLC6A6, LSM3, XPC, TMEM43, CHCHD4, WNT7A, FBLN2, HDAC11
244	23	1544473	2544473	1
245	23	29406150	30422369	7	31	OR14J12, OR14J1, OR2B4, OR2G1, OR2H18, OR2B37, OR2H20, OR2H19, OR2G7B, OR2Y3B, OR2U5, OR2B3, OR2B3B, OR2N1, OR2J3, OR10AL42, OR10Al41, OR10AL43, OR2N1O, OR2J3B, OR10AL40, OR2W1D, OR2W1, OR2AD1, OR2AD1B, ZNF311, TRIM27, ZSCAN12, ZSCAN31
246	23	33177239	34177239	1	6	ALDH5A1, GPLD1, MRS2, DCDC2, KAAG1, NRSN1
247	23	34222779	35616736	9	11	PRP4U6, PRP8, PRP6, PRP1, PRP2, PRP14, PRP9, PRP-VII, PRP3, CSH2, PRL
248	24	8355686	9467253	3	3	CCDC102B, TMX3, HIGD1A
249	24	11392233	12393251	4
250	24	43141607	44178642	3	8	PTPN2, SEH1L, CEP192, LDLRAD4, FAM210A, RNMT, MS5R, MS2R
251	24	49815484	50815504	3	10	MTO5B, MBD1, CSSC1, SKA1, MAPK4, MRO, ME2, ELAC1, SMAD4, MEX3C
252	24	53320245	56939064	4	13	MBD2, POLI, STARD6, CUPIN1, C24H18orf54, RAB27B, CCDC68, TCF4, TXNL1, WDR7, ST8SIA3, ONECUT2, FECH
253	25	11718814	12719821	4
254	25	15783348	16785067	6	6	XYLT1, RPS15A, ARL6IP1, SMG1, CLEC19A, SYT17
255	25	18271211	19358491	4	12	ACSM1, ACSM4, ACSM3, ERI2, REXO5, DCUN1D3, LYRM1, DNAH3, LDAF1, ZP2, CRYM, ANKS4B
256	25	24559767	25559767	1	8	C25H16orf82, KDM8, NSMCE1, IL4R, IL21R, GTF3C1, KATNIP, GSG1L
257	25	27476306	28477578	6	30	ITGAD, COX6A2, ARMC5, TGFB1I1, SLC5A2, RUSF1, AHSP, OR7A53, OR7A153, SEPTIN14, ZNF713, MRPS17, NIPSNAP2, PSPH, CCT6A, SUMF2, PHKG1, CHCHD2, VKORC1L1, GUSB, ASL, CRCP, TPST1, KCTD7, RABGEF1, TEME248, SBDS, TYW1
258	25	35654174	36806528	27	43	ACHE, SRRT, UFSP1, TRIP6, SLC12A9, EPHB4, ZAN, EPO, GIGYF1, POP7, GNB2, TFR2, ACTL6B, PCOLCE, FBXO24, MOSPD3, AGFG2, LRCH, SAP25, NYAP1, PPP1R35, TSC22D4, C7orf61, MEPCE, ZCWPW1, PILRA, PVRIG, SRAG3, GAL3ST4, TRAPPC14, LAMTOR4, GPC2, TAF6, AP4M1, MCM7, COPS6, ZKSCAN1, AZGP1, TRIM4, GJC3, OR2AE1, CYP3A5, CYP3A4
259	25	39643472	40771760	13	7	SDK1, CARD11, GNA12, AMZ1, BRAT1, IQCE, TTYH3
260	26	1272962	4826173	14	2	ZWINT, PCDH15
261	26	5535599	6535599	1	1	MBL2
262	26	10577598	11577598	1	9	ACTA2, LIPA, IFIT2, IFIT3, IFIT1, IFIT5, SLC16A12, PANK1, KIF20B
263	26	13591502	14591502	1	7	MARCHF5, IDE, KIF11, HHEX, EXOC6, CYP26C1, CYP26A1
264	26	14861660	15861660	1	9	FFAR4, RBP4, PDE6C, FRA10AC1, ASMTL, SLC25A6, LGI1, SLC35G1, PLCE1
265	26	16213912	17215063	17	6	CYP2C19, PDLIM1, SORBS1, ALDH18A1, TCTN3, ENTPD1
266	26	19687641	21062926	6	11	HPSE2, CNNM1, GOT1, NKX2-3, SLC25A28, ENTPD7, COX15, CUTC, ABCC2, DNMBP, CPN1
267	26	29011273	30011273	1
268	26	32892982	33892982	1	4	ACSL5, ZDHHC6, VTI1A, TCF7L2
269	26	46391123	47391123	1	5	DOCK1, INSYN2A, NPS, FOXI2, CLRN3
270	27	6035434	7233543	3	7	DEFB13, DEFB10, DEFB7, DEFB1, DEFB, EBD, DEFB4A
271	27	17632240	18632263	2	2	TRIML2, TRIML1
272	27	19923649	20936848	4	7	MTMR7, VPS37, CNOT7, ZDHHC2, MICU3, FGF20, MSR1
273	27	28825362	29825912	5	5	FUT10, MAK16, TTI2, RNF122, DUSP26
274	27	41733717	42734203	3	6	THRB, NR1D2, RPL15, NKIRAS1, UBE2E1, UBE2E2
275	28	131217	1132146	6	4	OR5D18K, OR5L20, OR5AS1, RHOU
276	28	6049814	7323215	8	6	PCNX2, MAP3K21, KCNK1, SLC35F3, COA6, TARBP1
277	28	9071895	10072117	4	6	EDARADD, LGALS8, HEATR1, ACTN2, MTR, RYR2
278	28	12391627	13401844	79	4	CHRM3, ZNF25, ZNF248, BMS1
279	28	19568507	20568507	1	1	REEP3
280	28	37366937	38367349	3	1	NRG3
281	28	40094649	41097745	11	2	GRID1, MIR346
282	29	4802033	5948266	24	5	CHORDC1, NAALAD2, TRIM77, TRIM64, FOLH1B
283	29	12731555	14196962	3	2	PRCP, FAM181B
285	29	14503748	15503761	2
286	29	21392039	22392196	7	2	GAS2, FANCF
287	29	26621326	28397141	33	46	OR10G6, OR10G9, OR10D5D, OR10D5C, OR10D4, OR8B1AU, VWA5A, OR10D1, OR8G4, OR8G3L, OR8B1, OR8B1AI, TMEM225, OR8G3F, OR8D6, OR8B1R, OR8B1T, OR8G3B, OR8C26, OR8G3, OR8G5, OR8G47, OR8G5B, OR8B1AE, OR81U, OR8D2, OR8B1S, OR8B3, OR8B4, OR8C7, OR8B8, OR8B69, OR8A1F, OR8B12, OR8A1D, OR8A1E, OR8A1, OR8A1C, TBRG1, PANX3, SPA17, NRGN, VSIG2, ESAM, MSANTD2, ROBO3
288	29	28662508	29662508	1	19	PKNOX2, FEZ1, EI24, STT3A, CHEK1, ACRV1, SSLP1, PATE1, ATE3, PATE2, PUS3, HYLS1, DDX25, CDON, RPUSD4, FAM118B, SRPPA, TIRAP, FOXRED1
289	29	37501196	38523623	67	12	PAG10, PAG2, PAG12, PAG5, PAG18, PAG7, PAG15, PAG4, PAG14, PAG16, PAG20, PAG21

## Sheet: iHS_Angus
No	CHR	Start	End	No.SNP	No.gene	Gene
1	1	123209703	124230900	2
2	2	36794336	37798098	5	5	BAZ2B, WDSUB1, TANC1, DAPL1, PKP4
3	3	12892360	13892877	4	2	ETV3, ETV3L
4	4	64997001	65997001	1	11	NEUORD6, ADCYAP1R1, GHRHR, AQP1, MINDY4, INMT, CRHR2, GARS1, GGCT, NOD1, ZNRF2
5	4	71145617	72145954	3	6	GSDME, PALS2, NPY, STK31, FAM221A, ADAM22
6	4	72291924	73295650	9	2	SRI, STEAP4
7	5	34716471	35716471	1	3	ANO6, DBX2, NELL2
8	6	7842803	8868853	3	1	TRAM1L1
9	6	12932558	13932558	1	7	LARP7, ZGRF1, NEUROG2, ALPK1, TIFA, AP1AR, FAM241A
10	9	17730958	18731154	2	3	IRAK1BP1, PHIP
11	10	29920500	30931901	27	7	GREM1, SCG5, GJD2, ACTC1, AQR, ZN770, DPH6
12	11	8677871	9677871	1	2	POU3F3, MRPS9
13	11	17529988	18529988	1
14	11	31865490	32865490	1	1	NRXN1
15	12	18674623	19674623	1	13	FNDC3A, MLLNR, CDADC1, CAB39L, SETDB2, PHF11, RCBTB1, ARL11, EBPL, kpna3, SPRYD7, TRIM13, KCNRG
16	14	34970034	36163177	44	4	EYA1, MSC, TRPA1, KCNB2
17	15	52382179	53382179	1	11	CHSD2, P2RY2, P2RY6, ARHGEF17, RELT, FAM168A, PLEKHB1, RAB6A, MRPL48, COA4, PAAF1
18	17	21283618	22283618	1
19	17	28032068	29032070	2	3	C17H4orf33, SCLT1, JADE1
20	17	47292092	48292092	1	2	TMEM132D, GLT1D1
21	17	54575557	55578889	2	8	PPP1CG, CCDC63, MTL2, CUX2, SH2B3, ATXN2, BRAP, ACAD10
22	20	8201	1008201	1	4	OR5I1FP, SPZ1, PANK3, SLIT3
23	20	29460849	30481580	2	2	HCN1, MRPS30
24	20	70460905	71510629	14	13	IRX4, NDUF56, LPCAT1, SLC6A3, CLPTM1L, TERT, SLC6A19, SLC6A18, NKD2, TRIP13, BRD9, TPPP, CEP72
25	23	10415139	11421963	3	18	STK38, SRSF3, RPS4Y1, CDKN1A, RAB44, CPNE5, PPIL1, C23H6orf89, PI16, MTCH1, FGD2, PIM1, TMEM217, TBC1D22B, RNF8 CMTR1, CCDC167
26	24	49815383	50815383	1	9	MBD1, CXXC1, SKA1, MAPK4, MRO, ME2, ELAC1, SMAD4, MEX3C
27	26	23524300	24524300	1	13	CNNM2, NT5C2, INA, PCGF6, TAF5, PDCD11, ATP5MK, CALHM2, CALHM1, CALHM3, NEUROL1, SH3PXD2A, STN1
28	27	19482364	20482707	8	9	MTUS1, PDGFRL, SLC7A2, MTMR7, VPS37A, CNOT7, ZDHHC2, MICU3, FGF20
29	27	36577022	37672084	2	14	KAT5A, AP3M2, PLAT, IKBKB, POLB, DKK4, VDAC3, SLC20A2, SMIM19, CHRNB3, CHRNA6, THAP1, RNF170, HOOK3
30	28	24896197	25897766	12	13	TET1, CCAR1, STOX1, DDX50, DDX21, KIFBP, SRGN, VPS26A, SUPV3L1, HKDC1, HK1, TACR2, TSPAN15
31	29	12720040	13720040	1	3	DDIAS, PPCP, FAM181B
32	29	34669567	35672581	3	1	NTM
33	29	38043261	39567933	13	15	PAG7, PAG15, PAG4, PAG14, PAG20, PAG16, PAG21, PAG1, PAG19, PAG17, PAG3, PAG9, PAG6, PAG11, MGC157408

## Sheet: XP-EHH
No	CHR	Start	End	No.SNP	No.gene	Gene
1	1	25577791	26577791	1	1	ROBO1
2	1	142711585	143711593	2	11	UBASH3A, RSPH1, SLC37A1, PDE9A, WDR4, NDUFV3, PKNOX1, CBS, U2AF1, CRYAA, HSF2BP
3	3	49185819	50185819	1	7	ARHGAP29, ABCA4, GCLM, DNTTIP2, BCAR3, FNBP1L, DR1
4	4	85282390	86282390	1	5	TSPAN12, ING3, CPED1, WNT16, FAM3C
5	6	19693751	20694518	7	2	PPA2, TET2
6	6	90824814	91826038	2	12	SDAD1, CXCL9, ART3, CXCL10, CXCL11, NUP54, SCARB2, STBD1, CCDC158, SHROOM3, SOWAHB, SEPTIN11
7	7	90000159	91000174	2	5	MBLAC2, POLR3G, LYSMD3, ADGRV1, ARRDC3
8	9	21605951	22606002	4	2	IBKT, TPBG
9	10	29867474	30867474	1	7	GREM1, SCGG5, GJD2, ACTC1, AQR, ZNF770, DPH6
10	12	14608440	15608440	1	10	SERP2, TSC22D1, TSC22D1, NUFIP1, GPALPP1, GTF2F2, KCTD4, TPT1, SLC25A30, COG3
11	12	69950933	70956280	72
12	15	48166195	49168618	17	33	OR51I2, OR51K2, UBQLNL, UBQLN3, OR51A24, OR51M1, HBB, HVE1, HBG, HBE4, HBE1, HBE2, OR51V1, OR52A1C, OR52A5EP, OR52A1, OR52A1F, OR52A5, OR51V1D, OR51F5, R51F4, OR51F1, OR52R1, OR52R1F, OR51F2, OR51F4, OR51F5, OR51A8B, OR51S1, OR51H8, OR51H1, OR52E2, OR52S2
13	15	62740720	63773258	5	8	RCN1, WT1, EIF3M, PRRG4, QSER1, DEPDC7, TCP11L1, CSTF3
14	16	59449064	60449064	1	5	RASAL2, TEX35, RALGPS2, ANGPTL1, FAM20B
15	17	6590210	7598975	9	5	SH3D19, RPS3A, LRBA, MAB2IL2, DCLK2
16	17	45358149	46358149	1	3	ADGRD1, RAN, STX2
17	18	20167687	21176408	23	1	TOX3
18	18	54743115	55743115	1	48	LIG1, CABP5, ELSPBP1, ZSWIM9, ZNF114, ODAD1, EMP3, TMEM143, SYNGR4, KDELR1, GRIN2D, CYTH2, KCNJ14, GRWD1, LMTK3, SULT2B1, SPHK2, RPL18, DBP, SPACA4, CA11, FAM83E, SEC1, NTN5, FUT2, IZUMO1, MAMSTR, FGF21, DASIP1, FUT1, BCAT2, HSD17B14, PLEKH4, PPP1R15A, TULP2, NUCB1, DHDH, FTL, BAX, GYS1, KCNA7, LHB, RUVBL2, LIN7B, PPFIA3, SNRNP70, HRC, TRPM4
19	20	70046567	71046567	1	4	IRX4, MRPL36, NDUFS6, LPCAT1
20	21	62384284	63644008	13
21	28	24879591	25915490	194	14	SLC25A16, TET1, CCAR1, STOX1, DDX50, DDX21, KIFBP, SRGN, VPS26A, SUPV3L1, HKDC1, HK1, TACR2, TSPAN15

## Sheet: Rsb
No	CHR	Start	End	No.SNP	No.gene	Gene
1	1	142711585	143711585	1	10	RSPH1, SLC37A1, PDE9A, WDR4, NDUFV3, PKNOX1, CBS, U2AF1, CRYAA, HSF2BP
2	2	17642678	19486784	2	13	SESTD1, CCDC141, PLEKHA3, FKBP7, PJVK, PRKRA, OSBPL6, RBM45, CYCT, PDE11A, TTC30A, TTC30B, AGPS
3	3	49185890	50185890	1	7	ARHGAP29, ABCA4, GCLM, DNTTIP2, BCAR3, FNBP1L, DR1
4	3	54717144	55717144	1	3	KYAT3, GTF2B, PKN2
5	4	72069216	73076592	5	4	ADAM22, SRI, STEAP4, TEX47
6	4	85282389	86282389	1	5	TSPAN12, ING3, CPED1, WNT16, FAM3C
7	4	113463112	114463124	2	23	AOC1, KCNH2, NNOS3, ABCBB, ATG9B, SLC4A2, CDK6, ASIC3, TMUB1, FASTK, AGAP3, ASB10, GBX1, IQCA1L, ABCF2, CHPF2, SMARCD3, NUB1, WDR86, CRYGN, RHEB, PRKAG2
8	5	47834133	48834134	2	4	HMGA2, MSRB3, LEMD3, WIF1
9	6	19694606	20694606	1	2	PPA2, TET2
10	6	32030134	33030308	4
11	6	81995746	82999259	8
12	7	89999469	90999469	1	5	MBLAC2, POLR3G, LYSMD3, ADGRV1, ARRDC3
13	9	21606002	22606729	2	2	IBTK, TPBG
14	11	55507147	56507811	4	1	CTNNA2
15	12	69950933	70955584	18
16	14	76632055	77673156	3	7	CA2, CA3, CA1, CA13, RBIS, E2F5, LRRCC1
17	15	46699346	49173125	33	73	CAVIN3, FHIP1B, CCKBR, CNGAO, C15H11orf42, OR56B42B, OR56B42, OR52L2, OR52L1, OR56A1, OR56A4D, OR56A3H, OR56A3G, OR56A9, OR52E4, OR52E7, OR52E8, OR52E15, OR52N2H, OR52N2G, OR52M2, OR52M4I, OR56B2E, OR56B2C, OR52N4H, OR52N4, OR52P1, OR52AC1, OR52U1, OR52U1D, OR52D3, TRIM34, TRIM6, OR52H2, OR52H1D, OR52H1, OR52D1, OR51A42, OR51I2, OR51K2, UBQLNL, UBQLN3, OR51A24, OR51M1, HBB, HVE1, HBG, HBE4, HBE1,…
18	15	62751748	63771761	8	8	RCN1, WT1, EIF3M, PRRG4, QSER1, DEPDC7, TCP11L1, CSTF3
19	16	43586704	44587863	3	12	NMNAT1, LZIC, CTNNBIP1, CLSTN1, PIK3CD, TMEM201, SLC25A33, SPSB1, H6PD, GPR157, CA6, ENO1
20	16	59449064	60449064	1	6	RASAL2, TEX35, RALGPS2, ANGPTL1, FAM20B, TOR3A
21	16	64261240	65261282	3	9	LAMC2, NMNAT2, SMG7, NCF2, ARPC5, APOBEC4, RGL1, COLGALT2, TSEN15
22	17	6589105	7599071	8	5	SH3D19, RPS3A, LRBA, MAB21L2, DCLK2
23	17	13542628	14743705	16	6	HHIP, GYPA, GYPB, SMARCA5, GAB1, USP38
24	17	45312721	46317182	2	3	SFSWAP, ADGRD1, RAN
25	18	20153892	21173925	3	1	TOX3
26	18	22660884	23660884	1	2	IRX5, IRX6
27	18	45087826	46088564	2	17	ZNF191, ZNF599, ZNF792, GRAMD1A, SCN1B, LGI4, FXYD1, FXYD7, FXYD5, FAM187B, LSR, USF2, HAMP, MAG, CD22, FFAR1, FFAR3
28	21	62383960	63643892	11
29	23	1	557713	1	1	KHDRBS2
30	23	27558367	28558367	1	56	MSH5, SAPCD1, CLIC1, DDAH2, LY6G6D, ABHD16A, LY6G6C, LT6G6F, CSNK2B, APOM, BAG6, LY6G5C, LY6G5B, C23H6orf47, GPANK1, CSNK2B, APOM, PRRC2A, AIF1, LTB, LST1, NCR3, LTA, TNF, NFKBIL1, MCCD1, ATP6V1G2, CCX39B, MIC1, BoLA, MIC2, TCF19, POU5F1, CCHCR1, CDSN, PSORS1C2, C23H6orf15, VARS2, SFTA2, DDR1, GTF2H4, IER3, FLOT1, TUBB, MDC1, PPP1R18, NRM, AATAT1, MRPS18B, C23H6orf136, PPP1R10, ABCF1, GNL1, PRR3,…
31	23	28708921	29708921	1	49	BOLA, TRIM26, TRIM10, TRIM15, TRIM40, TRIM31, RNF39, MOG, PPP1R11, ZFP57, POLR1H, GABBR1, OR2H1, UBD, OR2I1P, OR2H1D, OR11W1, OR11A1, OR11A12, OR10C1, OR1O8, OR12D2G, OR12D2, OR1O9, OR12D2F, OR12D23, OR12D18, OR12D2H, OR12D2E, OR12D2D, OR5V2, OR5V1C, OR12D20, OR12D21, OR12D3, OR5V1, OR14J1, OR2B4, OR14J12, OR2G1, OR2H20, OR2B37, OR2H19, OR2U3B, OR2U5, OR2B3, OR2P2, OR2N1, OR2B3B
32	24	11393577	12393577	1
33	24	43129240	44139468	6	8	PTPN2, SEH1L, CEP192, LDLRAD4, FAM210A, RNMT, MC5R, MC2R
34	25	15877635	16877635	1	5	SMG1, RPS15A, ARL6IP1, CLEC19A, SYT17
35	28	24878690	25915490	240	14	SLC25A16, TET1, CCAR1, STOX1, DDX50, DDX21, KIFBP, SRGN, VPS26A, SUPV3L1, HKDC1, HK1, TACR2, TSPAN15
36	29	38275766	39275766	1	10	PAG14, PAG16, PAG20, PAG21, PAG1, PAG19, MGC157408, PAG17, MGC157405, PAG9
37	29	48166499	49166499	371	12	OR51L1, OR51L2, OR51K2, OR51M1, OR51B20P, U1, HBE1, HBB, HBE4, HBG, OR52Z1, OR52A1C

## Sheet: ROH_Hanwoo
No	CHR	Start	End	No.SNP	No.gene	Gene
1	1	106608550	106660635	28	1	PPM1L
2	1	106668061	106701091	30	1	PPM1L
3	1	106766419	106768093	6		-
4	1	106888416	106898721	27		-
5	2	91365320	91372518	25	1	NBEAL1
6	2	91374401	91376998	11	1	NBEAL1
7	2	91389435	91470476	67		NBEAL1
8	5	69781405	69858276	79	1	POLR3B
9	5	81152888	81174789	90		-
10	5	81219776	81247374	33	1	CCDC91
11	5	81249890	81284768	76		CCDC91
12	7	19551975	19552665	2		-
13	7	19603492	19612322	10	1	PLIN5,
14	7	19615551	19615551	1	1	PLIN4
15	7	19714551	19806926	102	7	SH3GL1, STAP2, MPND, TMIGD2, FSD1, SHD, YJU2
16	7	19820197	19820197	1		-
17	7	49543387	49661810	23	4	KIF20A, NME5, BRDS8, CDC23
18	7	49672488	49672488	1		-
19	7	49779835	49779835	1	1	KDM3B
20	7	49808797	49811870	2	1	REEP2
21	7	49827115	49850323	6	1	EGR1
22	7	49856121	49864078	2	1	ETF1
23	7	49872700	49902872	15	2	ETF1, HSPA9
24	7	50029578	50029578	1		CTNNA1
25	7	50034346	50034346	1	1	CTNNA1
26	7	50096354	50096354	1	1	CTNNA1
27	7	50154853	50154853	1	1	CTNNA1
28	7	50217572	50256212	7		-
29	7	50355797	50356832	2	1	SIL1
30	7	50411934	50511830	45	1	SIL1
31	7	51567728	51581587	15	1	SLC4A9
32	7	51741693	51772902	56	3	SLC35A4, CD14, TMCO6
33	7	51844696	51844784	2		-
34	7	51846072	51855770	51		-
35	7	51857314	51857314	1		-
36	7	51857936	51859016	11		-
37	7	51897737	51903375	77	2	PCDHA2, PCDHA3
38	7	51904191	51908328	60	1	PCDHA3, PCDHA4
39	9	19641479	19677788	145		-
40	9	19677790	19677790	1		-
41	9	19815546	19821448	11	1	BCKDHB
42	9	19930178	19934498	3	1	BCKDHB
43	9	19950843	20119194	503	1	BCKDHB
44	11	14414806	14454788	9		-
45	11	14491998	14578195	147	1	MEMO1
46	13	22870369	22960324	55	1	MLLT10
47	14	34980191	35003367	14	1	EYA1
48	14	35015375	35015375	1		EYA1
49	14	35016287	35016287	1		EYA1
50	14	35018812	35018812	1		EYA1
51	15	84692688	84844583	26	1	OR4C181
52	16	39413748	39538045	103	1	DNM3
53	16	39550194	39550194	1		DNM3
54	16	39629949	39629949	1	1	DNM3
55	16	39634683	39650015	10	1	DNM3
56	16	44946255	45018921	133	1	RERE
57	18	14328105	14509637	194	4	ANKRD11, SPG7, RPL13, CPNE7
58	18	14515996	14522547	12		-
59	18	14539323	14620146	34	7	DPEP1, SPATA33, ZNF276, CDK10, CHMP1A, VPS9D1, FANCA
60	20	37180374	37394228	229	1	NIPBL
61	20	37420824	37424103	20		-
62	20	37443514	37452163	6		-
63	21	31517568	31521841	6	1	ETFA
64	21	31604982	31652259	38		-
65	21	31720171	31765663	43		-
66	21	31781942	31859004	30	1	SCAPER
67	21	31902334	31952053	12		SCAPER
68	21	31960411	31960411	1		-
69	21	31960706	31977146	79		-
70	21	31996779	32029039	133		-
71	22	49411172	49411172	1		DOCK3
72	22	49432333	49480862	98	1	DOCK3
73	22	49486414	49486606	2	1	DOCK3
74	22	49533405	49580054	53		DOCK3
75	22	49584939	49651146	139		DOCK3
76	22	49704546	49734874	37	1	MAPKAPK3
						54

## Sheet: ROH_Angus
No	CHR	Start	End	No.SNP	No.gene	Gene
1	3	28221744	28231474	16		-
2	3	28315116	28554685	362	2	TSPAN2, SYCP1
3	3	108823826	108851998	139		GRIK3
4	3	108856491	108888381	144	1	GRIK3
5	3	108890992	108964126	80		GRIK3
6	3	108965375	108997769	100		GRIK3
7	3	109025764	109053761	87	1	GRIK3
8	3	109082978	109085017	4		GRIK3
9	7	19494211	19499509	3	1	TNFAIPBL1
10	7	49626778	49705292	8	3	CDC23, GFRA3, CDC25C,
11	8	77784182	77955689	262	1	NTRK2
12	14	22766239	22821457	240	1	XKR4
13	14	23030218	23048016	12	1	TMEM68
14	14	23215913	23256370	131	1	LYN
15	14	34918612	34938115	13	1	EYA1
16	14	34985625	35006378	14	1	EYA1
17	14	35017429	35049420	45		EYA1
18	16	42338293	42439749	24	2	MTOR, UBIAD1
19	16	42568160	42571168	3	1	SRM
20	16	42572652	42596888	106	2	MASP2, TARDBP
21	16	42620705	42737283	173		-
22	16	43209559	43210436	5		-
23	16	43211081	43218494	33		-
24	16	43219863	43226711	37		-
25	16	43253859	43259837	6		-
26	16	43350920	43364342	16		-
27	16	43390179	43390179	1	1	UBE4B
28	16	43415348	43435245	8	1	UBE4B
29	16	43439434	43461608	13		UBE4B
30	16	43654072	43777364	54	2	CTNNBIP1, CLSTN1
31	20	14759150	14791429	15	2	SREK1IP1, SHISAL2B
32	21	1161002	1170823	4	1	MKRN3
33	21	1174979	1176523	2		-
34	21	1416364	1534347	44		-
35	21	1745570	1944577	56	1	SNRPN
36	21	3314023	3356259	130		-
37	21	3357954	3357954	1		-
38	21	31448632	31765663	378	3	TMEM266, ISL2, ETFA
39	21	31776875	31778353	3		-
40	21	63055431	63168476	380		-
41	28	25313112	25339889	86		-
42	28	25389786	25435799	448		-
